# Supplementary material for: Network Analysis Identifies Sex-Specific Gene Expression Changes in Blood of Amyotrophic Lateral Sclerosis Patients
Source: Int J Mol Sci. 2021 Jul 1;22(13):7150. doi: 10.3390/ijms22137150 (PMC8269377; doi:10.3390/ijms22137150)
Supplement: Supplementary file 1 [file ijms-22-07150-s001.zip]

Archive with 14 entries (14 files):
- __MACOSX/._ijms-1274696-supplementary-revised20210611.docx
- ijms-1274696-supplementary tables/__MACOSX/._Supplementary Table 1.xlsx
- ijms-1274696-supplementary tables/__MACOSX/._Supplementary Table 2.xlsx
- ijms-1274696-supplementary tables/__MACOSX/._Supplementary Table 3.xlsx
- ijms-1274696-supplementary tables/__MACOSX/._Supplementary Table 4.xlsx
- ijms-1274696-supplementary tables/__MACOSX/._Supplementary Table 5.xlsx
- ijms-1274696-supplementary tables/__MACOSX/._Supplementary Table 6.xlsx
- ijms-1274696-supplementary tables/Supplementary Table 1.xlsx
- ijms-1274696-supplementary tables/Supplementary Table 2.xlsx
- ijms-1274696-supplementary tables/Supplementary Table 3.xlsx
- ijms-1274696-supplementary tables/Supplementary Table 4.xlsx
- ijms-1274696-supplementary tables/Supplementary Table 5.xlsx
- ijms-1274696-supplementary tables/Supplementary Table 6.xlsx
- ijms-1274696-supplementary-revised20210611.pdf
