# Supplementary material for: Network Analysis Identifies Sex-Specific Gene Expression Changes in Blood of Amyotrophic Lateral Sclerosis Patients
Source: Int J Mol Sci. 2021 Jul 1;22(13):7150. doi: 10.3390/ijms22137150 (PMC8269377; doi:10.3390/ijms22137150)
Supplement: Supplementary file 1 [file ijms-22-07150-s001.zip › ijms-1274696-supplementary tables/Supplementary Table 1.xlsx]

## Sheet: Sheet1
Supplementary table 1. Switch genes in blood of ALS patients
GSE60424	GSE39643	E-TABM-940	GSE11281
ERCC6L	MIR1297	GMPPB	ABHD8
MAP7D2	MIR137	AAK1	ABI3
ZFX	MIR193a-3p	ABTB1	ACTN4
KDM6A	MIR379	AKAP13	ALG3
IFI44	MIR513a-5p	AMIGO3	ANKRD13D
IFI44L	MIR548g	AP2S1	ANKZF1
EIF2S3	MIR592	AP3D1	AP1G2
XAF1	MIR640	APOL6	ARFGAP2
XIST	MIR651	ARHGAP30	ARHGAP9
		ARL6IP4	BAT3
		ARSB	BLOC1S1
		ATRX	BRI3
		ATXN7	BTF3
		B3GALT6	C12orf57
		BCL11A	C14orf173
		BCL2L2	C1orf164
		BHLHB9	CALR
		BRD2	CARM1
		CAMKK2	CBX6
		CD82	CCS
		CFL1	CD4
		CHD4	CHD4
		CIZ1	CKAP4
		CLIP1	CLN3
		CLPTM1	CMTM2
		CNPY3	CNNM3
		COX7B	CNPY3
		CSNK1D	COPS7B
		CSNK1G1	CRIPAK
		CUX1	CSK
		CWF19L1	CTSB
		DOCK5	DCXR
		E2F3	DDX17
		EIF4G1	DENND1C
		EMC1	DPP9
		FGD3	EIF5A
		FLII	EIF5B
		GOLIM4	EML3
		GPATCH8	EPN1
		GPR180	FAM38A
		GPS1	FBXW4
		HNRNPUL2	FEZ1
		IFI6	FKBP8
		IGF2R	FLAD1
		IL17RA	FLJ21438
		KEAP1	FTHL2
		LINC01001	FTHL3
		LMBR1L	GPS1
		MCM6	GRINA
		MED26	HBE1
		MIDEAS	HCST
		MYH11	HDGF
		NDE1	HLA-DRA
		NEDD9	IHPK1
		NEU3	INTS1
		NOL7	IRF3
		NUDT4	ITGA5
		NUMA1	ITGAL
		NUP62	KLHL22
		OTUD5	LAT
		PABPN1	LAT1-3TM
		PACS1	LAT2
		PBX2	LITAF
		PDPK1	LOC653158
		PHACTR2	LRSAM1
		PHYKPL	LZTR1
		PIGM	MADD
		PIGN	MAGEL2
		PLEKHG3	MAP4K1
		PPARGC1B	MED16
		PRIM2	MED25
		PTOV1	MLL4
		RAD54L2	MRCL3
		RASGEF1B	NDUFA3
		RUNX1-IT1	NFIC
		RUNX3	NOL10
		SEC24D	NSMCE1
		SEC61A1	PCSK7
		SFSWAP	PDLIM1
		SIPA1L3	PI4KB
		SIRPA	PIAS1
		SMARCA4	PIGQ
		SMIM27	PLOD3
		SPTB	PNPLA6
		SRRM2	PNPLA7
		ST3GAL1	POLR3H
		STMP1	PPP2R4
		TACC1	PRKCSH
		TBC1D1	RANGAP1
		TBL1X	RAPGEF1
		TGOLN2	RBBP4
		TMC8	REC8
		TMEM138	REXO1
		TMEM250	RNF123
		TPP1	RNF40
		TSC22D4	RPS6KB2
		VCP	RRBP1
		VHL	SCAMP3
		VMA21	SCRN1
		YPEL2	SEMA6B
		ZBTB20	SGSH
		ZER1	SH3BP1
		ZFP36L2	SIPA1
		ZKSCAN3	SLC39A3
		ZNF543	SLC9A1
		ZNF585B	SMARCC2
		ZNRD1ASP	SNAPC2
			SNRPB2
			SNX26
			SOLH
			SPHK2
			SPTAN1
			STX4
			TAGLN
			TLN1
			TMEM70
			TNFSF10
			TNFSF13B
			TNK2
			TOM1
			TOMM40
			TRAPPC1
			TRMT1
			TSPAN18
			TXNRD2
			UBL7
			UNC45A
			UROS
			ZC3H3
			ZGPAT
			ZNF653
			ZNF827
			ZYX
