# Supplementary material for: Network Analysis Identifies Sex-Specific Gene Expression Changes in Blood of Amyotrophic Lateral Sclerosis Patients
Source: Int J Mol Sci. 2021 Jul 1;22(13):7150. doi: 10.3390/ijms22137150 (PMC8269377; doi:10.3390/ijms22137150)
Supplement: Supplementary file 1 [file ijms-22-07150-s001.zip › ijms-1274696-supplementary tables/Supplementary Table 2.xlsx]

## Sheet: Sheet1
Supplementary table 2. Pathway analysis of switch genes in blood of ALS patients compared to healthy controls.
GSE60424					GSE39643					E-TABM-940					GSE11281
Dysregulated pathways	Total	Expected	Hits	P.Value	Dysregulated pathways	Total	Expected	Hits	Pval	Dysregulated pathways	Total	Expected	Hits	P.Value	Dysregulated pathways	Total	Expected	Hits	P.Value
Homologous recombination	41	0.244	4	9.43e-05	p53 signaling pathway	68	0.523	7	5.97e-07	Thyroid hormone signaling pathway	116	1.18	12	1.6e-09	Epstein-Barr virus infection	201	20.3	84	6.68e-33
Fanconi anemia pathway	54	0.321	4	0.000278	Pathways in cancer	310	2.38	11	1.21e-05	Viral carcinogenesis	201	2.05	14	1.14e-08	Viral carcinogenesis	201	20.3	80	1.4e-29
RNA transport	165	0.981	6	0.000397	Colorectal cancer	49	0.377	5	3.02e-05	Prostate cancer	97	0.99	10	4.23e-08	Thyroid hormone signaling pathway	116	11.7	47	3.96e-18
IL-17 signaling pathway	93	0.553	4	0.00217	Cell cycle	124	0.954	7	3.41e-05	Cell cycle	124	1.27	10	4.4e-07	Alcoholism	180	18.2	60	6.87e-18
Transcriptional misregulation in cancer	186	1.11	5	0.00469	Adherens junction	70	0.538	5	0.00017	Hepatitis B	163	1.66	10	5.39e-06	Hepatitis B	163	16.5	56	1.9e-17
Measles	138	0.82	4	0.00886	Small cell lung cancer	80	0.615	5	0.00032	Endocrine resistance	98	1	8	6.18e-06	Proteasome	45	4.55	27	2.55e-16
Hepatitis C	155	0.922	4	0.0132	TGF-beta signaling pathway	84	0.646	5	0.000402	Pathways in cancer	530	5.41	17	1.84e-05	Systemic lupus erythematosus	133	13.4	47	2.29e-15
Small cell lung cancer	93	0.553	3	0.0176	Focal adhesion	200	1.54	7	0.00068	Fluid shear stress and atherosclerosis	139	1.42	8	7.9e-05	Ubiquitin mediated proteolysis	137	13.8	47	8.46e-15
Epstein-Barr virus infection	201	1.2	4	0.0308	Wnt signaling pathway	144	1.11	6	0.000695	Chronic myeloid leukemia	76	0.776	6	0.000116	Prostate cancer	97	9.8	38	2.53e-14
AMPK signaling pathway	120	0.713	3	0.0341	Bladder cancer	29	0.223	3	0.00133	Huntington's disease	193	1.97	9	0.000141	Endocrine resistance	98	9.91	38	3.75e-14
Cell cycle	124	0.737	3	0.037	Glioma	65	0.5	4	0.00143	Proteoglycans in cancer	201	2.05	9	0.000192	Hepatitis C	155	15.7	49	8.46e-14
Autophagy - animal	128	0.761	3	0.0401	Melanoma	68	0.523	4	0.00169	AMPK signaling pathway	120	1.23	7	0.000209	HTLV-I infection	219	22.1	60	1.74e-13
FoxO signaling pathway	132	0.785	3	0.0433	Pancreatic cancer	69	0.531	4	0.00179	Estrogen signaling pathway	138	1.41	7	0.00049	Kaposi's sarcoma-associated herpesvirus infection	186	18.8	54	2.28e-13
Systemic lupus erythematosus	133	0.791	3	0.0441	Chronic myeloid leukemia	73	0.562	4	0.0022	Non-small cell lung cancer	66	0.674	5	0.000537	Focal adhesion	199	20.1	55	1.26e-12
Lysine degradation	59	0.351	2	0.0478	Pathogenic Escherichia coli infection	35	0.269	3	0.00231	Renal cell carcinoma	69	0.705	5	0.000659	Neurotrophin signaling pathway	119	12	40	1.88e-12
					Arrhythmogenic right ventricular cardiomyopathy (ARVC)	12	0.0923	2	0.00362	Prolactin signaling pathway	70	0.715	5	0.000704	Proteoglycans in cancer	201	20.3	55	1.96e-12
					Prostate cancer	87	0.669	4	0.00417	Breast cancer	147	1.5	7	0.000716	T cell receptor signaling pathway	101	10.2	36	3.44e-12
					Pertussis	52	0.4	3	0.00714	Adherens junction	72	0.735	5	0.000801	Osteoclast differentiation	128	12.9	41	5.91e-12
					Measles	102	0.785	4	0.00733	Bacterial invasion of epithelial cells	74	0.756	5	0.000908	ErbB signaling pathway	85	8.59	32	1.03e-11
					Influenza A	107	0.823	4	0.00867	Hepatitis C	155	1.58	7	0.00098	Chronic myeloid leukemia	76	7.68	30	1.12e-11
					Leukocyte transendothelial migration	108	0.831	4	0.00895	Notch signaling pathway	48	0.49	4	0.00139	NF-kappa B signaling pathway	100	10.1	35	1.26e-11
					HTLV-I infection	199	1.53	5	0.017	HTLV-I infection	219	2.24	8	0.00168	Pathways in cancer	530	53.6	103	1.41e-11
					Thyroid cancer	28	0.215	2	0.0192	FoxO signaling pathway	132	1.35	6	0.00221	Fluid shear stress and atherosclerosis	139	14	42	2.76e-11
					Toll-like receptor signaling pathway	97	0.746	3	0.0376	IL-17 signaling pathway	93	0.95	5	0.00252	Adherens junction	72	7.28	28	8.35e-11
					Hepatitis C	100	0.769	3	0.0406	Kaposi's sarcoma-associated herpesvirus infection	186	1.9	7	0.00279	Fc gamma R-mediated phagocytosis	91	9.2	32	8.39e-11
					Endocytosis	101	0.777	3	0.0417	Transcriptional misregulation in cancer	186	1.9	7	0.00279	Cellular senescence	160	16.2	44	2.87e-10
					Endometrial cancer	44	0.338	2	0.0445	Endometrial cancer	58	0.592	4	0.00281	FoxO signaling pathway	132	13.3	38	1.17e-09
					Fatty acid biosynthesis	6	0.0462	1	0.0453	Progesterone-mediated oocyte maturation	99	1.01	5	0.00331	Transcriptional misregulation in cancer	186	18.8	47	1.56e-09
					Oocyte meiosis	108	0.831	3	0.0492	Focal adhesion	199	2.03	7	0.00406	Leukocyte transendothelial migration	112	11.3	34	1.92e-09
					Regulation of actin cytoskeleton	182	1.4	4	0.0494	Epstein-Barr virus infection	201	2.05	7	0.00429	Th17 cell differentiation	107	10.8	33	2.13e-09
										Cellular senescence	160	1.63	6	0.00571	Protein processing in endoplasmic reticulum	165	16.7	43	2.85e-09
										Pancreatic cancer	75	0.766	4	0.00707	Influenza A	167	16.9	43	4.25e-09
										Glioma	75	0.766	4	0.00707	SNARE interactions in vesicular transport	34	3.44	17	4.51e-09
										Bladder cancer	41	0.419	3	0.00827	TNF signaling pathway	110	11.1	33	4.66e-09
										Osteoclast differentiation	128	1.31	5	0.00973	Renal cell carcinoma	69	6.97	25	4.9e-09
										ErbB signaling pathway	85	0.868	4	0.0109	Bacterial invasion of epithelial cells	74	7.48	26	5.14e-09
										Colorectal cancer	86	0.878	4	0.0114	Glioma	75	7.58	26	7.13e-09
										Hedgehog signaling pathway	47	0.48	3	0.012	Measles	138	13.9	37	1.63e-08
										Gap junction	88	0.899	4	0.0123	Chagas disease (American trypanosomiasis)	103	10.4	30	4.97e-08
										Endocrine and other factor-regulated calcium reabsorption	48	0.49	3	0.0127	Cell cycle	124	12.5	33	1.18e-07
										Ubiquitin mediated proteolysis	137	1.4	5	0.0128	Apoptosis	136	13.7	35	1.22e-07
										TGF-beta signaling pathway	92	0.939	4	0.0143	Natural killer cell mediated cytotoxicity	131	13.2	34	1.48e-07
										Small cell lung cancer	93	0.95	4	0.0148	Estrogen signaling pathway	138	13.9	35	1.79e-07
										Choline metabolism in cancer	99	1.01	4	0.0182	AGE-RAGE signaling pathway in diabetic complications	100	10.1	28	3.45e-07
										Hippo signaling pathway	154	1.57	5	0.0203	Rap1 signaling pathway	206	20.8	45	3.77e-07
										Wnt signaling pathway	158	1.61	5	0.0224	Pancreatic cancer	75	7.58	23	6.65e-07
										Jak-STAT signaling pathway	162	1.65	5	0.0246	Endocytosis	244	24.7	50	6.73e-07
										RNA transport	165	1.68	5	0.0264	Colorectal cancer	86	8.69	25	6.77e-07
										Protein processing in endoplasmic reticulum	165	1.68	5	0.0264	RIG-I-like receptor signaling pathway	70	7.08	22	7.27e-07
										Glycosylphosphatidylinositol (GPI)-anchor biosynthesis	25	0.255	2	0.0265	Th1 and Th2 cell differentiation	92	9.3	26	7.44e-07
										Fc epsilon RI signaling pathway	68	0.694	3	0.032	Shigellosis	65	6.57	21	7.77e-07
										MicroRNAs in cancer	299	3.05	7	0.0324	Toll-like receptor signaling pathway	104	10.5	28	8.34e-07
										Neurotrophin signaling pathway	119	1.22	4	0.0331	Tuberculosis	179	18.1	40	9.11e-07
										Alcoholism	180	1.84	5	0.0365	IL-17 signaling pathway	93	9.4	26	9.35e-07
										Lysosome	123	1.26	4	0.0367	Regulation of actin cytoskeleton	214	21.6	45	1.17e-06
										p53 signaling pathway	72	0.735	3	0.037	HIF-1 signaling pathway	100	10.1	27	1.23e-06
										Melanoma	72	0.735	3	0.037	Toxoplasmosis	113	11.4	29	1.57e-06
										PPAR signaling pathway	74	0.756	3	0.0396	Chemokine signaling pathway	190	19.2	41	1.75e-06
										EGFR tyrosine kinase inhibitor resistance	79	0.807	3	0.0466	Fc epsilon RI signaling pathway	68	6.87	21	1.79e-06
															EGFR tyrosine kinase inhibitor resistance	79	7.98	23	1.84e-06
															PI3K-Akt signaling pathway	354	35.8	64	2.03e-06
															NOD-like receptor signaling pathway	178	18	39	2.1e-06
															Small cell lung cancer	93	9.4	25	3.32e-06
															Mitophagy - animal	65	6.57	20	3.36e-06
															Platelet activation	124	12.5	30	3.89e-06
															B cell receptor signaling pathway	71	7.18	21	3.89e-06
															Insulin signaling pathway	137	13.8	32	4.18e-06
															Non-small cell lung cancer	66	6.67	20	4.37e-06
															Autophagy - animal	128	12.9	30	7.73e-06
															Leishmaniasis	74	7.48	21	8.02e-06
															VEGF signaling pathway	59	5.96	18	1.18e-05
															Viral myocarditis	59	5.96	18	1.18e-05
															MAPK signaling pathway	295	29.8	53	1.89e-05
															Breast cancer	147	14.9	32	1.98e-05
															Necroptosis	162	16.4	34	2.48e-05
															Endometrial cancer	58	5.86	17	3.68e-05
															Sphingolipid signaling pathway	119	12	27	4.05e-05
															Prolactin signaling pathway	70	7.08	19	4.27e-05
															Insulin resistance	108	10.9	25	5.46e-05
															Acute myeloid leukemia	66	6.67	18	6.32e-05
															Apelin signaling pathway	137	13.8	29	8.22e-05
															RNA transport	165	16.7	33	8.9e-05
															TGF-beta signaling pathway	92	9.3	22	9.03e-05
															Oocyte meiosis	125	12.6	27	0.0001
															Cytosolic DNA-sensing pathway	63	6.37	17	0.000116
															Bladder cancer	41	4.14	13	0.000125
															Phagosome	152	15.4	30	0.000235
															Platinum drug resistance	73	7.38	18	0.000257
															Choline metabolism in cancer	99	10	22	0.000282
															Hippo signaling pathway	154	15.6	30	0.000298
															Amyotrophic lateral sclerosis (ALS)	51	5.15	14	0.000378
															Pertussis	76	7.68	18	0.000438
															Ras signaling pathway	232	23.4	40	0.00048
															p53 signaling pathway	72	7.28	17	0.000651
															Fanconi anemia pathway	54	5.46	14	0.000712
															Long-term potentiation	67	6.77	16	0.000815
															Pathogenic Escherichia coli infection	55	5.56	14	0.000868
															Amphetamine addiction	68	6.87	16	0.000968
															Epithelial cell signaling in Helicobacter pylori infection	68	6.87	16	0.000968
															Adrenergic signaling in cardiomyocytes	145	14.7	27	0.00121
															Dopaminergic synapse	131	13.2	25	0.00126
															MicroRNAs in cancer	299	30.2	47	0.00131
															Antigen processing and presentation	77	7.78	17	0.00145
															Central carbon metabolism in cancer	65	6.57	15	0.0017
															GnRH signaling pathway	93	9.4	19	0.00207
															Axon guidance	181	18.3	31	0.00223
															Notch signaling pathway	48	4.85	12	0.00236
															Autophagy - other	32	3.23	9	0.00347
															AMPK signaling pathway	120	12.1	22	0.00403
															cAMP signaling pathway	212	21.4	34	0.00424
															Apoptosis - multiple species	33	3.34	9	0.00435
															Melanoma	72	7.28	15	0.00487
															Ferroptosis	40	4.04	10	0.00534
															Nucleotide excision repair	47	4.75	11	0.00608
															Longevity regulating pathway	89	9	17	0.0071
															cGMP-PKG signaling pathway	166	16.8	27	0.00844
															Intestinal immune network for IgA production	49	4.95	11	0.00845
															Progesterone-mediated oocyte maturation	99	10	18	0.00959
															Aldosterone-regulated sodium reabsorption	37	3.74	9	0.00973
															Thyroid cancer	37	3.74	9	0.00973
