# Supplementary material for: Network Analysis Identifies Sex-Specific Gene Expression Changes in Blood of Amyotrophic Lateral Sclerosis Patients
Source: Int J Mol Sci. 2021 Jul 1;22(13):7150. doi: 10.3390/ijms22137150 (PMC8269377; doi:10.3390/ijms22137150)
Supplement: Supplementary file 1 [file ijms-22-07150-s001.zip › ijms-1274696-supplementary tables/Supplementary Table 3.xlsx]

## Sheet: Sheet1
Supplementary table 3. Transctiption factor analysis of switch genes in blood of ALS patients compared to healthy controls.
GSE60424			E-TABM-940			GSE112681			GSE39643
Symbol	Degree	Betweenness	Symbol	Degree	Betweenness	Symbol	Degree	Betweenness	Symbol	Degree	Betweeness
PRDM10	3	192.89	SMAD5	27	802.02	KLF9	44	400.55	EZH2	1	0
BCL11B	3	192.89	KLF9	26	782.14	MAZ	42	436.81	FOXD3	1	0
GFI1B	3	192.89	ZBTB11	24	468.77	SMAD5	42	343.95	MECP2	1	0
POLR2A	3	116.25	GTF2E2	23	872.66	ZBTB7A	41	432.68	NR2E1	1	0
ZNF610	3	116.25	KDM5B	23	436.89	PHF8	40	455.96	REST	1	0
MAZ	3	87.77	SAP30	23	436.89	TFDP1	37	392.65	SNAI2	1	0
ATF1	2	344	PHF8	23	436.89	HMGN3	37	252.93	SOX2	1	0
ZNF382	2	261	MXD3	22	532.59	ELF1	35	302.91	YY1	1	0
SP3	2	176	MAZ	22	467.88	MXD3	34	238.92
ZNF143	2	176	ATF1	21	480.3	KLF8	33	236.15
ZBTB1	2	90.95	HBP1	21	451.33	SIN3A	31	223.5
ZNF24	2	90.95	TFDP1	20	465.69	ZNF580	31	186.96
EGR2	2	90.95	POLR2A	20	439.16	CREB3L1	31	168.3
CTBP1	2	56	EGR1	20	364.62	IRF4	30	157.73
INSM2	2	56	FOXM1	20	364.62	WRNIP1	29	258.26
KLF1	2	56	IRF4	20	364.62	CBFB	29	227.51
KLF8	2	56	ZNF580	19	410.41	BCL11A	29	177.89
KLF7	2	56	ELF1	19	303.77	ZEB1	29	175.08
ATF2	2	56	SP1	19	232.31	KLF11	29	167.43
ZNF2	2	56	KLF11	18	396.06	SP1	29	156.91
ZNF71	2	45.93	IRF1	18	355.28	IRF1	29	154.56
ZNF146	2	45.93	KLF16	18	303.01	BCL11B	29	122.21
GTF2E2	2	38.54	GLIS2	17	698.21	ZBTB11	28	291.82
NFRKB	2	31.77	TAF7	17	351.21	HIC1	28	142.98
SAP30	2	0	MLLT1	17	306.01	ZBTB26	28	134.47
ZNF76	2	0	HMGN3	17	298.22	ETS1	28	131.95
PHF8	2	0	WRNIP1	17	268.22	ZNF501	27	276.21
KDM5B	2	0	CREB3L1	16	364.96	ATF1	27	177.26
GTF2F1	1	0	ZBTB7A	16	331.36	HBP1	27	133.65
IRF1	1	0	HDGF	16	272.85	GLIS2	27	127.98
HCFC1	1	0	ZHX2	16	258.15	POLR2A	27	110.22
ZNF83	1	0	ZNF24	15	306.26	HCFC1	27	108.17
NRF1	1	0	ZFP2	15	288.37	ZFX	26	154.26
KLF16	1	0	FOXJ2	15	264.17	KLF16	26	115.68
ID3	1	0	CCNT2	15	248.03	ZNF24	25	145.52
GABPA	1	0	E2F5	15	243.02	MYNN	25	142.25
ZNF140	1	0	SMARCA5	15	243.02	SSRP1	25	137.97
YY1	1	0	NR2F1	15	242.12	ZNF76	25	112.11
EED	1	0	HMG20B	15	206.9	CCNT2	25	109.16
TRIM28	1	0	NFYC	15	199.55	ZHX2	25	95.4
ZNF341	1	0	ELK1	15	193.52	REST	24	236.28
RBBP5	1	0	SSRP1	15	184.04	NR2F1	24	120.01
ZNF175	1	0	CEBPG	14	1098.5	ELK1	24	118.78
ZNF639	1	0	WT1	14	623.63	MXD4	24	115.08
MLLT1	1	0	ZNF644	14	244.77	ETV4	24	106.21
ATF3	1	0	KLF1	14	228.61	KLF7	24	105.98
ETV4	1	0	KLF13	14	223.9	ZBTB33	23	145.44
SOX13	1	0	KLF8	14	162	ZNF324	23	120.11
L3MBTL2	1	0	ZBTB26	14	159.3	NFYC	23	94.77
GLI4	1	0	CBFB	13	294.35	ZFP2	23	77.37
ZNF623	1	0	DMAP1	13	285.41	THRB	22	91.8
SCRT1	1	0	ZFX	13	262.76	ZNF207	22	89.11
ZNF580	1	0	GTF2F1	13	190.51	DMAP1	21	126.44
REST	1	0	SIN3A	13	187.67	ZNF423	21	96.27
ZFP37	1	0	ZNF71	13	183.61	CTCF	21	94.5
HIC1	1	0	SMARCE1	13	175.09	KLF1	21	77.6
ZNF101	1	0	LEF1	13	167.76	NRF1	21	73.4
BHLHE40	1	0	SP2	13	162.01	ZNF639	20	108.93
AEBP2	1	0	MXD4	13	148.3	SMARCA5	20	104.24
HDAC1	1	0	RFXANK	13	134.43	ZFP37	20	92.34
CTCF	1	0	ZBTB33	13	131.17	RFXANK	20	82.15
ZNF335	1	0	ZNF76	13	129.53	SMAD4	20	77.25
ZNF239	1	0	ZFP64	13	128.24	MLX	20	75.94
WT1	1	0	NR2F6	12	262.19	ZNF394	20	69.19
ZNF423	1	0	NCOR1	12	239.31	ESRRA	20	61.58
ZNF512	1	0	HCFC1	12	192.37	PPARG	19	90.58
ZFP2	1	0	ETV4	12	181.15	ZNF2	19	83.87
BCL11A	1	0	ID3	12	165.35	GLIS1	19	83
FOXA1	1	0	NRF1	12	160.4	GTF2E2	19	78.62
ZNF121	1	0	NR4A1	12	156.62	KLF13	19	58.16
ZNF641	1	0	CHD1	12	153.14	INSM2	19	46.8
TSHZ1	1	0	DRAP1	12	149.5	TRIM22	18	102.3
KDM5A	1	0	ZNF610	12	127.6	KDM5A	18	101.66
SP2	1	0	HDAC1	12	127.29	MLLT1	18	83.63
ZNF488	1	0	MLX	12	123.31	FOXJ2	18	73.43
ZNF324	1	0	GATA4	12	98.96	ZNF18	18	64.19
ZEB1	1	0	SMAD4	12	95.08	DRAP1	18	58.54
ZBTB11	1	0	KDM5A	11	493.28	ZFP64	18	50.35
EZH2	1	0	GATAD2A	11	147.57	TARDBP	17	284.21
ZNF18	1	0	BCOR	11	138.63	NFRKB	17	98.29
NFIL3	1	0	FOXA3	11	127.11	NR2F6	17	70.09
ZNF558	1	0	GLI4	11	127.04	BCL6	17	62.76
NR2C2	1	0	MEF2D	11	114.8	WT1	16	85.96
			TFE3	11	113.29	SOX13	16	85.57
			ZNF589	11	112.08	ZNF644	16	56.2
			TEAD3	11	110.37	TGIF2	16	41.3
			HIC1	11	110.24	NCOR1	16	40.55
			MYNN	11	103.27	BCOR	15	76.86
			ZNF639	11	102.86	SREBF2	15	57.51
			GABPA	10	377	NR2C2	15	51.48
			CREB1	10	161.52	ID3	15	40.65
			KDM1A	10	155.78	HMG20B	15	32.46
			SP3	10	141.9	EED	14	53.77
			CTCF	10	138.72	EBF1	14	51.43
			ZFP37	10	116.19	GATAD2A	14	41.14
			SIRT6	10	116.16	ZNF335	13	86.95
			TFAP4	10	108.93	ZNF263	13	48.06
			NCOA1	10	96.5	PBX2	13	36.6
			BCL11B	10	95.77	ZKSCAN1	13	29.48
			PPARG	10	95.7	ZNF366	13	19.6
			KLF7	10	93.95	SIRT6	12	78.29
			TGIF2	10	93.91	RARA	12	45.4
			ETS1	10	90.11	KDM1A	12	35.26
			KLF6	10	81.07	NFIL3	12	33.61
			GATAD1	10	75.08	RAD21	12	31.1
			USF2	9	148.75	ARNT	12	30.12
			NFRKB	9	122.55	NCOA1	12	29.85
			RNF2	9	100.76	RCOR2	12	23.93
			POLR2H	9	90.06	ADNP	11	40.74
			NFIA	9	85.96	ZNF341	11	30.29
			GLIS1	9	84.24	EGR2	11	28.78
			ZNF2	9	82.22	DEK	11	28.45
			ZEB1	9	79.15	ZNF584	11	23.04
			ZNF394	9	78.24	EZH2	10	55.94
			ZBTB40	9	68.83	TRIM28	10	40.82
			ZKSCAN1	9	66.75	GTF2F1	10	21.38
			MBD1	9	63.65	DDX20	10	21.08
			SOX13	9	47.69	RXRB	10	16.1
			FOSL1	9	37.04	GABPA	9	184.02
			RERE	9	37.04	CEBPG	9	19.02
			ZNF197	9	37.04	KLF4	9	18.6
			BCL6	8	97.8	STAT1	9	17.14
			ELF3	8	97.15	MIXL1	9	16.01
			RELA	8	95.15	YY1	8	21.86
			ESRRA	8	83.34	SUPT5H	8	19.65
			RARA	8	80.82	CREM	8	18.22
			ZNF18	8	69.93	ZNF146	8	12.71
			CREB3	8	68.27	CREB1	7	31.6
			REST	8	62.29	RNF2	7	14.08
			ZNF324	8	61.01	ZBTB1	7	11.32
			ARID4B	8	53.76	TBX21	7	10.81
			ZNF384	8	49.47	HMBOX1	6	25.57
			ZNF423	8	48.59	PML	6	12.67
			RFX3	8	48.45	MYBL2	6	12.23
			ZNF584	8	47.45	TSHZ1	6	9.74
			ADNP	8	45.42	RCOR1	6	6.5
			NFIL3	8	43.9	CEBPB	5	18.72
			ARID1B	8	43.72	ZNF641	5	4.79
			THRB	8	32.08	GATA2	4	65.48
			GMEB2	8	32.02	BHLHE40	4	6.07
			ZNF263	7	82.72	CUX1	4	4.14
			INSM2	7	72.77	POU2F2	3	2.13
			DPF2	7	68.81	GATAD2B	2	1.49
			CREM	7	61.75
			L3MBTL2	7	61.48
			SCRT1	7	56.43
			ZNF7	7	54.65
			ZNF175	7	50.87
			JUND	7	48.75
			ZNF335	7	47.2
			RXRB	7	42.62
			ARNT	7	41.64
			RCOR2	7	38.02
			EBF1	7	36.73
			ZNF207	7	36.16
			RAD21	7	35.56
			ATF4	7	34.77
			SIN3B	7	25.51
			SOX5	7	25.02
			MXI1	7	23.41
			SUPT5H	6	71.91
			GTF2A2	6	65.62
			ZNF501	6	47
			MTA1	6	44.65
			ZNF382	6	42.76
			GATA2	6	41.29
			ZNF143	6	39.9
			TRIM28	6	35.92
			EGR2	6	33.26
			TRIM22	6	33.21
			SP7	6	33.16
			SCRT2	6	29.97
			CEBPA	6	29.79
			DIDO1	6	29.17
			HHEX	6	17.96
			HMG20A	6	14.44
			KLF4	5	47.03
			HMBOX1	5	45.42
			ZNF623	5	37.52
			JUNB	5	34.67
			ZNF83	5	30.12
			ZNF341	5	29.84
			NR2C2	5	29.79
			ZNF407	5	29.58
			CDC5L	5	28.4
			PRDM10	5	26.9
			DDX20	5	25.49
			ZNF101	5	25.04
			BACH1	5	23.95
			MIXL1	5	23.95
			STAT1	5	22.7
			IKZF1	5	22.01
			TEAD1	5	19.22
			MTA2	5	19.11
			MBD2	5	16.8
			TBX3	5	9.35
			NFE2	4	34.1
			GFI1B	4	24.8
			PML	4	17.74
			MITF	4	14.35
			ATF3	4	13.74
			TRIM24	4	13.34
			YY1	4	13.15
			EED	4	12.52
			SPI1	4	11.94
			TARDBP	4	11.68
			TBX21	4	11.43
			TEAD4	4	11.12
			FOXA2	4	11.12
			CEBPD	4	11.12
			ZNF146	4	8.51
			DEK	4	6.4
			NR2F2	3	26.76
			THAP1	3	26.76
			RFX1	3	16.42
			MAFK	3	12.76
			GTF2B	3	11.32
			MAX	3	11.13
			ZNF641	3	10.07
			HDAC8	3	9.89
			ZNF366	3	9.39
			ZNF239	3	8.06
			ZNF264	3	7.7
			MYC	3	6.78
			CTBP2	3	6.71
			MNT	3	6.65
			EZH2	3	6.34
			ZNF121	3	5.57
			FOXK2	3	5.13
			ZBTB1	3	4.65
			BHLHE40	3	4
			DNMT1	3	3.62
			PRDM2	3	3.59
			HES1	3	3.52
			ETV1	3	3.26
			PKNOX1	3	3.13
			NFIC	2	366
			TCF7	2	14.89
			IRF2	2	11.45
			ATF2	2	6.18
			ZNF488	2	5.26
			ZNF558	2	4.98
			TBP	2	4.48
			USF1	2	3.75
			E2F6	2	3.74
			ZNF16	2	3.37
			ZBTB17	2	3.35
			CTBP1	2	2.98
			JUN	2	2.76
			TSHZ1	2	2.57
			GATAD2B	2	2.51
			SUZ12	2	2.32
			ZNF512	2	2.28
			FOSL2	2	2.12
			HDAC2	2	2.05
			HDAC6	2	2.05
			EP300	2	1.73
			CEBPB	2	1.58
			E2F4	2	1.56
			RAD51	2	1.55
			ETS2	2	1.48
			ZNF585B	2	1.39
			POU2F2	2	1.36
			SREBF2	2	1.14
			GATA1	2	1.05
			TAL1	2	1.04
			YBX1	2	0.95
			NFE2L2	2	0.93
			ETV6	1	0
			ZNF217	1	0
			RBBP5	1	0
			RFX5	1	0
			ZFP41	1	0
			TEAD2	1	0
			TAF1	1	0
			ZNF8	1	0
			PYGO2	1	0
			SETDB1	1	0
			MAFF	1	0
			TCF7L2	1	0
			SREBF1	1	0
			RUNX1	1	0
			FOS	1	0
			SMC3	1	0
			PTTG1	1	0
			PTRF	1	0
			PRDM12	1	0
			NFYB	1	0
			NONO	1	0
			MTA3	1	0
			NFATC1	1	0
			PRDM1	1	0
			BATF	1	0
