# Supplementary material for: Network Analysis Identifies Sex-Specific Gene Expression Changes in Blood of Amyotrophic Lateral Sclerosis Patients
Source: Int J Mol Sci. 2021 Jul 1;22(13):7150. doi: 10.3390/ijms22137150 (PMC8269377; doi:10.3390/ijms22137150)
Supplement: Supplementary file 1 [file ijms-22-07150-s001.zip › ijms-1274696-supplementary tables/Supplementary Table 4.xlsx]

## Sheet: Sheet1
Supplementary table 4. Switch genes identified in blood of males and females with ALS compared to healthy controls.
E-TABM-940		GSE11281
females	males	Females	males
CHD4	ZFP36L2	LAT1-3TM	LAT1-3TM
ZFP36L2	SPEN	HBE1	HBE1
MYH11	UBN1	RBBP4	RBBP4
TBL1X	ATXN7	LOC201175	CPSF1
NEDD9	PBX2	TXNRD2	HECTD3
ZER1	ANKRD50	CHD4	MAGEL2
SMAD4	RFLNB	BTF3	FIBP
SFSWAP	DDIAS	LEPROT	TXNRD2
NOL7	ATG16L2	RANGAP1	CHD4
SIRPA	LOXL1-AS1	PNPLA7	LOC653158
FAM50A	ARHGEF2	RNF123	BTF3
IFI6	CALCOCO2	FLAD1	RANGAP1
SERPINB2	ARHGAP30	ARHGAP9	CNNM3
IL1RAP	PAQR3	PI4KB	ZNF358
SMURF2		CNPY3	PNPLA7
PRIM2		FBXW4	RNF123
SRRM2		ANKRD13D	FLAD1
EIF4G1		NFIC	ARHGAP9
AP3D1		ANKZF1	CENPB
SUMO1		SNX26	TMEM138
KLF5		SERPINB1	GSDMDC1
HBS1L		CARM1	MAP4K1
AKAP13		DCXR	PI4KB
ATXN7		SIPA1	CNPY3
NOL7		TOMM40	TNK2
AP3D1		ZNF653	FBXW4
PBX2		PCSK7	ANKRD13D
PTOV1		TSPAN18	SH2D5
TGOLN2		ZC3H3	DPP9
NUDT4		ABHD8	DDX17
TCF4		LITAF	NFIC
PLEKHG3		TRAPPC1	MRCL3
CSNK1D		MS4A6A	ANKZF1
SIPA1L3		ZNF827	SNX26
BHLHB9		PPP2R4	GSTP1
CAMKK2		SPHK2	ASCC2
TBC1D1		MNDA	CARM1
SPTB		MADD	STX4
TPP1		ITGAL	SPNS1
NUMA1		S100A9	DCXR
SLC35E2B		REC8	POLR3A
SLC35E2A		FAM38A	SPSB3
TACC1		REXO1	SIPA1
AKAP8L		CSK	TOMM40
NUP50		ALDOC	PHOSPHO1
NDE1		TNFSF13B	CBX6
KATNBL1		SOLH	SH3BP1
PIGN		DENND1C	C1orf164
IKZF1		ARFGAP2	ZNF653
RUNX1-IT1		RAPGEF1	TLN1
OSER1		SNRPB2	NSMCE1
RPL10		DMAP1	SNAPC2
SNORA70		PLOD3	PCSK7
AKAP13		NOL10	TSPAN18
AKAP13		PRKCSH	PIGQ
CDAN1		BRI3	ZC3H3
SIPA1L3		NPL	FCGR3A
SMIM27		MED16	BAT3
THRAP3		CKAP4	KLHL22
GMPPB		ITGA5	SLC1A5
AMIGO3		SCAMP3	PARP10
TMEM138		ZGPAT	ALG3
ETNK1		UROS	ABHD8
WASF2		CMTM2	SEMA6B
STMP1		PNPLA6	YIF1A
CPEB4		SLC9A1	MLL4
NUFIP2		TNFSF10	TRAPPC1
ANKRD50		LRSAM1	MFSD3
ZBTB20		C12orf57	GMPPB
BRAF		ANTXR2	E4F1
PHYKPL		TRMT1	PTMS
CSNK1G1		FLJ21865	MOBKL2A
CUX1		VIM	NPEPL1
MYH11		TNFSF13B	ACTN4
RPRD1A		FTHL2	SCRIB
TMEM144		SPTAN1	CD4
CWF19L1		SGSH	ZNF827
TMEM19		FCGR3B	PELP1
ABTB1		CRIPAK	PA2G4
RASGEF1B		BLOC1S1	PPP2R4
KCNJ2		FTHL3	SPHK2
CENPH		C5orf41	SCYL1
PPARGC1B		SLC39A3	FKBP8
ARSB		FEZ1	UBL7
ATAD2B		RRBP1	SRRM2
LINC01001		TMEM70	ARHGDIA
SLC38A5		CLN3	R3HCC1
VMA21			CALR
NEU3			RNPEP
NECAB1			UPF2
PIGM			RAB3IL1
GOLIM4			MADD
PIAS2			INPP5D
SPOP			ITGAL
RPS27L			REC8
MCM6			FAM38A
PCNX1			REXO1
COX7B			CSK
TIRAP			AP1G2
RPL31			SF3A2
TBC1D8			AP1M1
ARHGAP30			ABI3
WDR37			SCRN1
PHACTR2			EIF5B
CHASERR			TNFSF13B
TSC22D4			C19orf48
FGD3			PLXNB2
OTUD5			SOLH
APOL6			HDGF
VHL			IRF3
MED26			GAA
ZKSCAN3			CCS
DLEU2			DENND1C
MIR15A			LOC158301
LINC00957			ARFGAP2
GPR180			RAPGEF1
CLIP1			ILVBL
CSAD			XAB2
C3orf38			SNRPB2
DOCK5			EML3
			EPN1
			SMARCC2
			MTA2
			BSCL2
			SNRPB
			PLOD3
			C16orf13
			NOL10
			SMOX
			PRKCSH
			TSPAN17
			TAGLN
			BRI3
			UBE2Z
			NDUFA3
			COPS7B
			POLR3H
			PDLIM1
			GNL1
			RNF126
			MED16
			ITGA5
			SCAMP3
			EIF5A
			ZGPAT
			FLJ21438
			RPUSD3
			GPS1
			UROS
			FFAR2
			CMTM2
			PNPLA6
			SLC9A1
			C9orf114
			LOC196752
			LZTR1
			ACADVL
			IFI30
			RNF40
			PPP2R1A
			LRSAM1
			MED25
			TRMT1
			MRPL37
			ANKRD9
			TOM1
			FTHL2
			SPTAN1
			FZD7
			SMG5
			SGSH
			ATP13A1
			CRIPAK
			HLA-DRA
			FTHL3
			ZNF767
			SLC39A3
			ELF2
			FEZ1
			LILRA5
			ZNF160
			INTS1
			SLC35C2
			CTSB
			RRBP1
			RPS6KB2
			GRINA
			ZYX
			DFFA
			DNAJB2
			IHPK1
			C14orf173
			CLN3
			UNC45A
			HCST
			ATG9A
