# Supplementary material for: Network Analysis Identifies Sex-Specific Gene Expression Changes in Blood of Amyotrophic Lateral Sclerosis Patients
Source: Int J Mol Sci. 2021 Jul 1;22(13):7150. doi: 10.3390/ijms22137150 (PMC8269377; doi:10.3390/ijms22137150)
Supplement: Supplementary file 1 [file ijms-22-07150-s001.zip › ijms-1274696-supplementary tables/Supplementary Table 5.xlsx]

## Sheet: Sheet1
Supplementary Table 5. Transcription factor analysis of switch genes from males and females with ALS.
Females with ALS							Males with ALS
GSE112681			E-TABM-940				GSE112681			E-TABM-940
Symbol	Degree	Betweenness	Symbol	Degree	Betweenness		Symbol	Degree	Betweenness	Symbol	Degree	Betweenness
GTF2E2	8	59.68	GTF2E2	25	665.47		KLF9	45	399.07	CHD1	4	10.13
SMAD5	8	54.06	KDM5B	25	518.12		HMGN3	40	274.77	DMAP1	4	10.13
ELK1	7	63.57	SMAD5	24	502.99		ZBTB7A	39	338.35	NCOR1	3	5.97
TFDP1	7	56.24	ELF1	23	456.3		TFDP1	38	357.67	HDGF	3	5.97
PHF8	7	49.5	TFDP1	21	564.86		MAZ	38	255.34	KLF9	3	3.26
NFRKB	7	38.37	KLF9	21	516.35		SMAD5	34	246.03	SIRT6	3	3.26
ZNF76	7	36.99	ZBTB11	19	330.68		CREB3L1	34	229.58	NFRKB	3	2.67
MAZ	6	43.57	ZFX	18	409.08		MXD3	33	200.46	SMARCA5	2	0.8
ZNF580	6	38.85	MAZ	18	271.44		HBP1	32	161.67	NR2F1	2	0.8
POLR2A	6	35.17	GABPA	17	340.23		HCFC1	32	153.92
ELF1	6	31.66	CREB3L1	17	244.09		SP1	30	180.67
MYNN	6	31.61	ZEB1	17	214.26		GLIS2	30	169.52
MTA2	5	103.16	HMGN3	16	190.6		PHF8	30	156.24
ZNF501	5	44.22	SP1	15	219.36		POLR2A	29	176.37
REST	5	31.24	POLR2A	15	203.2		ZEB1	29	170.18
ZFX	5	29.15	EGR1	15	171.99		SIN3A	29	143.77
EED	5	27.27	CHD1	14	199.32		IRF1	28	162.19
NFIA	5	20.98	ZNF2	14	197.12		ELF1	28	140.04
ATF1	5	18.95	ZFP37	14	196.21		SSRP1	27	145.81
TAF7	5	17.56	ZBTB26	14	184.01		ZNF580	27	142.23
CREB1	4	26.42	L3MBTL2	14	183.33		ZBTB33	27	134.37
SMAD4	4	17.12	IRF1	14	182.65		KLF8	27	128.83
ID3	4	15.05	KLF1	14	176.68		ZHX2	27	125.74
ZNF394	4	12.94	ELK1	13	336.11		KLF7	27	125.69
SMARCE1	4	12.9	ZFP2	13	171.46		SP2	27	122.04
ZBTB7A	4	12.64	ZNF644	13	156.52		CCNT2	27	117.04
ZNF639	4	12.07	GTF2F1	13	128.37		ZNF76	26	166.58
ZNF71	4	9.77	TAF7	13	105.51		KLF1	26	165.54
ZNF175	4	8.06	DMAP1	12	277.8		KLF11	26	159.25
CEBPG	3	41.46	ZNF580	12	207.37		BCL11A	26	133.76
STAT3	3	24.43	MLLT1	12	186.96		ATF1	25	214.24
ZNF589	3	17.51	SIN3A	12	156.54		ZFP37	24	136.41
GATA2	3	17.1	KLF8	12	154.74		MXD4	24	105.74
HMBOX1	3	14.41	WRNIP1	12	145.02		ZBTB11	24	105.41
ZNF335	3	14.08	KLF11	12	143.83		HIC1	24	103.91
CBFB	3	11.58	ZNF71	12	135.48		ZFX	24	92.92
ZBTB33	3	10.6	KLF16	12	135.03		CHD1	24	80.37
RNF2	3	8.99	ZNF76	12	129.7		ZNF207	23	165.65
CREB3	3	7.07	RFXANK	12	129.35		FOXM1	23	92.56
SSRP1	3	2.91	ZNF324	12	125.79		ZBTB26	23	75.17
ZNF584	2	6.31	FOXJ2	12	100.48		DMAP1	22	146.67
HHEX	2	3.48	ZHX2	12	100.39		WRNIP1	22	128.18
			MXD3	12	85.02		ZNF24	22	114.59
			GLIS2	11	345.17		NFYC	22	72.74
			CBFB	11	104.69		CBFB	21	116.3
			ETV4	11	104.47		GTF2E2	21	86.27
			ESRRA	11	98.4		ZNF394	21	75.3
			GLI4	11	96.22		SP3	21	68.99
			BCL11B	11	80.81		INSM2	21	67.42
			KLF7	11	77.59		NRF1	20	76.86
			ZNF394	11	76.93		BCL6	20	76.76
			WT1	10	348.72		KLF16	20	51.92
			KDM5A	10	283.91		ZNF501	19	81.09
			ZNF610	10	126.69		ZNF2	19	65.14
			CREB1	10	124.65		ZNF18	19	59.33
			NR2F6	10	111.03		ZFP2	19	49.65
			ADNP	10	106.02		ZNF423	18	80.71
			HDGF	10	100.94		GMEB2	18	73.23
			TGIF2	10	92.83		ZNF324	18	67.52
			SMARCA4	10	86.79		MYNN	18	60.93
			ID3	10	79.38		ELK1	18	55.5
			E2F5	10	77.37		GLIS1	18	45.57
			POLR2H	10	74.4		KLF13	17	50.84
			CCNT2	10	73.88		NCOR1	17	48.15
			ZNF335	10	58		ETV4	17	40.02
			DDX20	10	53.36		MYC	17	34.45
			CEBPG	9	308.15		KDM5A	16	65.22
			NRF1	9	127.2		SMARCA5	16	64.65
			SP3	9	111.16		ID3	16	54.68
			BCOR	9	103.24		ARID4B	16	53.51
			BCL11A	9	95.09		TFE3	16	43.41
			SSRP1	9	91.8		HMG20B	16	42.35
			NCOR1	9	78.86		GLI4	16	42.35
			ARID4B	9	74.11		PPARG	15	57.56
			NFRKB	9	72.52		BCOR	15	51.15
			HDAC1	9	68.29		THRB	15	46.13
			MXD4	9	65.3		RFXANK	15	44.62
			ZBTB7A	9	59.93		NR4A1	15	44.27
			ZNF24	9	57.22		WT1	15	40.15
			SP2	9	56.87		DRAP1	15	35.47
			MYNN	9	54.42		ZNF71	15	33.06
			ZBTB40	9	51.77		NR2F1	14	68.27
			TFE3	8	121.62		FOXJ2	14	46.03
			RARA	8	107.91		REST	14	37.6
			TRIM24	8	82.69		GTF2F1	13	100.46
			HBP1	8	62.63		MLLT1	13	63.31
			KLF13	8	58.8		NFRKB	13	43.71
			RAD21	8	58.36		ZKSCAN1	13	41.79
			NFYC	8	56.15		SMARCE1	13	37.74
			ZNF501	8	51.89		YY1	12	55.87
			ZBTB33	8	49.81		RARA	12	46.45
			SMARCE1	8	43.74		IKZF1	12	42.45
			ETS1	8	43.71		GATA4	12	41.74
			PPARG	8	42.43		TRIM22	12	38.66
			TRIM28	8	40.2		NFIA	12	31.91
			JUNB	7	72.97		ZNF610	12	31.52
			CTCF	7	63.27		MTA1	11	85.55
			BCL6	7	52.9		PBX2	11	26.61
			RCOR2	7	52.43		SREBF2	11	26.5
			NR2C2	7	52.07		ZNF101	11	21.29
			SOX5	7	50.13		EGR2	11	20.45
			ZNF207	7	42.76		ARNT	10	26.75
			DRAP1	7	40.43		TSHZ1	10	26.07
			GLIS1	7	39.9		TARDBP	10	25.34
			GMEB2	7	37.1		ELF3	10	19.76
			ZFP64	7	32.05		ZNF644	10	19.75
			TEAD3	6	74.85		MBD2	9	69.75
			MBD1	6	59.97		USF2	9	40.99
			ZNF384	6	54.56		GATA1	9	33.36
			NFIA	6	50.49		RAD51	9	23.06
			GATAD1	6	44.32		GABPA	9	19.78
			SCRT1	6	41.56		SIRT6	9	17.14
			USF2	6	38.41		TFAP4	9	16.66
			NR2F1	6	31.21		NR2C2	9	16.42
			TRIM22	6	29.57		EBF1	8	20.31
			CREM	6	23.64		ZNF121	8	16.82
			GATA2	6	22.89		ZNF146	8	16.32
			HIC1	6	20.62		CEBPG	8	13.26
			KDM1A	5	93.51		ADNP	7	22.58
			HMG20B	5	35.35		FOXA3	7	17.7
			RNF2	5	32.52		EZH2	7	13.34
			NFE2	5	32.06		ARID1B	5	14.09
			ZNF366	5	28.5		TBX21	5	7.08
			ZNF175	5	25.6		MIXL1	5	5.56
			EGR2	5	25.07		SUPT5H	4	9.63
			RFX3	5	21.25		RCOR1	4	8.21
			FOXA3	5	19.49		POU2F2	4	4.64
			ZNF639	5	11.91		ZNF83	4	4.29
			SETDB1	4	23.4		CREB1	4	3.9
			GFI1B	4	20.84		RNF2	3	6.69
			JUN	4	18.53		SIX5	3	1.54
			NFIC	3	228.12		SIX4	2	6.31
			EED	3	187.62		NFIC	2	2.89
			ZNF263	3	19.79		GATAD2B	2	2.79
			SCRT2	3	10.96
			ZNF382	3	10.06
			SUPT5H	3	9.44
			RUNX3	3	9.2
			DEK	3	8.63
			FOS	2	44.42
			TCF7	2	5.3
			NFE2L2	2	4.81
			SREBF1	2	1.77
