# Supplementary material for: Network Analysis Identifies Sex-Specific Gene Expression Changes in Blood of Amyotrophic Lateral Sclerosis Patients
Source: Int J Mol Sci. 2021 Jul 1;22(13):7150. doi: 10.3390/ijms22137150 (PMC8269377; doi:10.3390/ijms22137150)
Supplement: Supplementary file 1 [file ijms-22-07150-s001.zip › ijms-1274696-supplementary tables/Supplementary Table 6.xlsx]

## Sheet: Sheet1
Supplementary Table 6. Chemical-protein analysis of switch genes identified in males and females with ALS
Females with ALS						Males with ALS
E-TABM-940			GSE112681			E-TABM-940			GSE112681
Chemical	Degree	Betweenness	Chemical	Degree	Betweenness	Chemical	Degree	Betweenness	Chemical	Degree	Betweenness
Valproic Acid	77	2154.3	Valproic Acid	45	1377.92	Valproic Acid	10	82.7	Valproic Acid	77	4001.95
4-(5-benzo(1,3)dioxol-5-yl-4-pyridin-2-yl-1H-imidazol-2-yl)benzamide	55	1016.76	Cyclosporine	33	761.32	Cyclosporine	7	24.9	(+)-JQ1 compound	50	1790.42
Cyclosporine	54	932.07	Aflatoxin B1	28	525.65	Acetaminophen	6	33.6	Cyclosporine	50	1441
Aflatoxin B1	46	958.43	(+)-JQ1 compound	28	471.02	cobaltous chloride	6	26.37	C646 compound	48	1389.83
Benzo(a)pyrene	45	703.03	Tretinoin	26	439	4-(5-benzo(1,3)dioxol-5-yl-4-pyridin-2-yl-1H-imidazol-2-yl)benzamide	6	17.59	ICG 001	44	1436.17
7,8-Dihydro-7,8-dihydroxybenzo(a)pyrene 9,10-oxide	43	541.1	Acetaminophen	24	461.35	Aflatoxin B1	5	25.29	cobaltous chloride	44	1119.86
Acetaminophen	42	612.54	Atrazine	24	455.86	Nickel	5	17.82	Atrazine	43	1329.61
Copper Sulfate	39	519.79	Antirheumatic Agents	23	411.21	7,8-Dihydro-7,8-dihydroxybenzo(a)pyrene 9,10-oxide	5	17.59	Aflatoxin B1	43	1242.5
Formaldehyde	39	516.45	4-(5-benzo(1,3)dioxol-5-yl-4-pyridin-2-yl-1H-imidazol-2-yl)benzamide	23	269.15	Arsenic	5	15.14	Acetaminophen	42	1399.62
trichostatin A	38	440.76	Nickel	22	382.1	Cisplatin	5	12.67	Selenium	41	1162.21
vorinostat	37	451.32	ICG 001	21	307.45	Antirheumatic Agents	4	18.08	Benzo(a)pyrene	38	1050.88
Antirheumatic Agents	36	611.36	arsenic trioxide	21	260.41	beta-methylcholine	4	10.71	Estradiol	36	960.99
Methyl Methanesulfonate	36	507.32	Copper Sulfate	20	267.48	Cadmium	3	8.64	Tretinoin	34	754.32
Tretinoin	34	459.7	Benzo(a)pyrene	20	238.13	Thimerosal	3	7.64	Copper Sulfate	32	574.68
Nickel	33	503.19	cobaltous chloride	20	199.69	Calcitriol	3	5.85	Vitamin E	31	615
Tetrachlorodibenzodioxin	33	475.94	Silicon Dioxide	19	242.96	Selenium	3	5.79	beta-methylcholine	30	937.48
Estradiol	33	437.93	Estradiol	19	234.16	butyraldehyde	2	3.29	Methyl Methanesulfonate	30	534.81
(+)-JQ1 compound	27	488.79	C646 compound	19	216.13	Lead	2	3.07	Arsenic	29	750.33
Arsenic	27	349.57	Tetrachlorodibenzodioxin	18	280.1	pirinixic acid	2	2.2	Enzyme Inhibitors	29	612.28
cobaltous chloride	27	254.47	Arsenic	18	198.54	entinostat	2	2.06	Antirheumatic Agents	29	571.4
butyraldehyde	26	307.23	Selenium	17	176.18				4-(5-benzo(1,3)dioxol-5-yl-4-pyridin-2-yl-1H-imidazol-2-yl)benzamide	29	475.74
potassium chromate(VI)	26	178.94	Methyl Methanesulfonate	17	161				Plant Extracts	27	543.99
arsenic trioxide	24	281.18	Methotrexate	16	161.1				Nickel	27	458.48
Ethyl Methanesulfonate	23	165.3	butyraldehyde	16	132.16				Silicon Dioxide	26	475.91
Plant Extracts	22	216.44	sodium arsenite	15	167.59				Cisplatin	26	383.43
Enzyme Inhibitors	21	186.54	Formaldehyde	15	115.92				Cadmium Chloride	24	419.43
Hydrogen Peroxide	21	184.52	beta-methylcholine	14	202.5				Tetrachlorodibenzodioxin	23	443.14
Vitamin E	21	166.33	Plant Extracts	13	135.5				Hydrogen Peroxide	23	349.44
Quercetin	20	113.65	decitabine	12	89.62				butyraldehyde	23	319.73
epigallocatechin gallate	20	97.02	7,8-Dihydro-7,8-dihydroxybenzo(a)pyrene 9,10-oxide	12	85.54				Diazinon	22	374.21
Calcitriol	19	184.91	potassium chromate(VI)	11	121.31				7,8-Dihydro-7,8-dihydroxybenzo(a)pyrene 9,10-oxide	22	348.69
Selenium	19	132.77	Sodium Selenite	11	103.55				Quercetin	21	281.31
K 7174	19	116.82	Enzyme Inhibitors	11	101.32				decitabine	21	259.54
Thimerosal	19	114.2	K 7174	11	81.19				arsenic trioxide	20	275.08
ICG 001	18	159.56	trichostatin A	11	68.22				Ethyl Methanesulfonate	19	203.71
entinostat	18	97.13	tert-Butylhydroperoxide	11	63.82				resveratrol	18	295.01
Atrazine	17	99.07	entinostat	11	49.31				Formaldehyde	18	237.15
sodium arsenite	17	90.65	epigallocatechin gallate	10	96.24				Copper	17	200.82
Coumestrol	17	71.38	Fluorouracil	10	82.81				Thimerosal	17	194.64
resveratrol	16	108.92	Cisplatin	10	40.74				Methotrexate	17	187.94
Zinc	16	95.2	Cadmium	9	55.16				Genistein	17	180.45
Cisplatin	16	79.04	nickel sulfate	9	54.95				vorinostat	17	168.47
C646 compound	15	123.4	Ethyl Methanesulfonate	9	51.19				K 7174	17	146.45
Copper	15	114.16	Cadmium Chloride	9	50.5				Sodium Selenite	16	204.68
beta-methylcholine	15	112.96	pirinixic acid	8	83.93				tert-Butylhydroperoxide	16	192.85
Silicon Dioxide	15	81.15	vorinostat	8	48.7				epigallocatechin gallate	16	167.5
Carbamazepine	14	259.7	propionaldehyde	8	48.5				Lead	15	206.88
Vincristine	14	109.39	Genistein	8	48.49				Cadmium	15	206.48
tert-Butylhydroperoxide	14	72.72	Hydrogen Peroxide	8	41.81				potassium chromate(VI)	15	122.81
Cadmium Chloride	13	80.42	chloropicrin	8	33.28				entinostat	15	89.32
bisphenol A	13	67.84	Carbamazepine	8	32.12				Carbamazepine	14	190.7
decitabine	13	65.19	Diazinon	8	31.97				sodium arsenite	14	189.91
Methotrexate	11	57.03	Aspirin	7	43				pirinixic acid	14	153.73
Progesterone	11	54.21	Bortezomib	7	42.29				bisphenol A	14	137.3
pirinixic acid	10	54.36	Fenretinide	7	38.23				Coumestrol	14	109.63
Cadmium	10	50.95	Nicotine	7	37.71				Thapsigargin	13	92.58
Genistein	10	43.71	Calcitriol	7	36.81				Tunicamycin	13	86.44
Doxorubicin	10	39.39	bisphenol A	7	36.45				Fluorouracil	12	114.4
Phenobarbital	10	31.59	Lead	7	35.47				chloropicrin	11	153.15
Asbestos, Crocidolite	10	30.03	sulforafan	7	33.52				Doxorubicin	10	80.21
2,3-bis(3'-hydroxybenzyl)butyrolactone	10	18.27	Paclitaxel	6	26.8				Bortezomib	9	60.82
Curcumin	9	37.36	Doxorubicin	6	23.77				Paclitaxel	9	58.01
Oxygen	9	28.91	Copper	6	21.79				Hydralazine	9	55.68
Demecolcine	8	43.68	Thimerosal	6	20.02				methylmercuric chloride	9	48.36
Tunicamycin	8	25.7	arsenite	6	19.98				Disulfiram	9	44.6
chloropicrin	8	22.38	Demecolcine	6	18.99				Zinc	9	44.48
2,2',4,4'-tetrabromodiphenyl ether	8	18.55	Coumestrol	6	14.52				Tamoxifen	8	65.11
Benzene	8	14.35	p-Chloromercuribenzoic Acid	5	29.52				Air Pollutants, Occupational	8	63.19
pentanal	7	24.63	Tunicamycin	5	18.48				MT19c compound	8	52.92
Lead	6	18.02	Benzene	5	17.25				propionaldehyde	8	52.12
arsenite	6	10.36	Hydralazine	5	11.82				Nicotine	8	44.11
Dexamethasone	6	9.9	Air Pollutants, Occupational	4	17.89				nickel sulfate	8	43.67
Air Pollutants, Occupational	6	9.79	14-deoxy-11,12-didehydroandrographolide	4	17.55				2,3-bis(3'-hydroxybenzyl)butyrolactone	8	27.94
Hydralazine	6	8.5	cupric oxide	4	13.92				Mustard Gas	6	23.83
Amiodarone	6	7.9	Air Pollutants	4	12.64				Isotretinoin	6	23.13
Catechin	5	11.8	Carmustine	4	11.03				Aspirin	6	22.7
Colforsin	5	7.79	Grape Seed Proanthocyanidins	4	10.15				testosterone enanthate	6	19.5
Aspirin	5	7.31	Catechin	4	9.01				cupric oxide	6	18.57
irinotecan	5	7.25	2-Naphthylamine	4	7.16				Amiodarone	6	18.52
2-(1H-indazol-4-yl)-6-(4-methanesulfonylpiperazin-1-ylmethyl)-4-morpholin-4-ylthieno(3,2-d)pyrimidine	5	6.82	2,2',4,4'-tetrabromodiphenyl ether	3	6.95				Fenretinide	6	18.26
Metribolone	4	6.11	4-hydroxy-2-nonenal	3	5.54				Catechin	6	17.54
Ascorbic Acid	4	5.11	Dronabinol	3	4.81				Potassium Dichromate	5	43.67
Air Pollutants	4	3.84	4-aminophenylarsenoxide	3	4.44				Diethylstilbestrol	5	29.45
afimoxifene	4	2.93	Coal Ash	3	4.07				Vehicle Emissions	5	20.95
kojic acid	3	9.21	2-(4-morpholinyl)-8-phenyl-4H-1-benzopyran-4-one	3	3.9				Particulate Matter	5	19.83
CD 437	3	4.29	Amiodarone	3	3.03				Benzene	5	18.63
Silver	3	4	afimoxifene	3	2.52				Drugs, Chinese Herbal	5	17.04
Dihydrotestosterone	3	3.88	Mustard Gas	2	3.91				Dexamethasone	5	16.67
2-(2-amino-3-methoxyphenyl)-4H-1-benzopyran-4-one	3	2.16	2,4,5,2',4',5'-hexachlorobiphenyl	2	2.8				2,2',4,4'-tetrabromodiphenyl ether	5	16.56
Methylmercury Compounds	3	2.11	bis-N,N-dimethylamino-2-(N-methylpyrrolyl)methyl cyclopentadienyl titanium (IV)	2	2.79				14-deoxy-11,12-didehydroandrographolide	5	15.07
8-Bromo Cyclic Adenosine Monophosphate	3	1.84	Dimethyl Sulfoxide	2	2.7				Calcitriol	5	14.72
3-(2-hydroxy-4-(2-methylnonan-2-yl)phenyl)cyclohexan-1-ol	3	1.07	(4-amino-1,4-dihydro-3-(2-pyridyl)-5-thioxo-1,2,4-triazole)copper(II)	2	2.26				Asbestos, Crocidolite	5	13.13
3,4-dichloroaniline	3	1.05	1,10-phenanthroline	2	2.21				2-Naphthylamine	5	11.31
Dimethyl Sulfoxide	2	3.69	2-(1H-indazol-4-yl)-6-(4-methanesulfonylpiperazin-1-ylmethyl)-4-morpholin-4-ylthieno(3,2-d)pyrimidine	2	2.16				Ampicillin	5	11.23
ceric oxide	2	3.27	10'(Z),13'(E),15'(E)-heptadecatrienylhydroquinone	2	2.14				afimoxifene	5	10.35
Arbutin	2	1.12	Asbestos	2	1.69				Mercury	4	16.82
diindolylmethane	2	0.79	Bilirubin	2	1.37				Tobacco Smoke Pollution	4	15.62
2-amino-1-methyl-6-phenylimidazo(4,5-b)pyridine	2	0.66	1-Naphthylisothiocyanate	2	1.35				Asbestos	4	14.35
1-Methyl-4-phenylpyridinium	2	0.5	bis(tri-n-butyltin)oxide	2	1.12				4-hydroxy-2-nonenal	4	10.57
3-(4'-hydroxy-3'-adamantylbiphenyl-4-yl)acrylic acid	2	0.49	2,3-bis(3'-hydroxybenzyl)butyrolactone	2	0.99				Environmental Pollutants	4	9.26
2-(4-morpholinyl)-8-phenyl-4H-1-benzopyran-4-one	2	0.4	2,3-dimethoxy-1,4-naphthoquinone	2	0.99				Theophylline	4	8.8
4-hydroxy-2-nonenal	2	0.35	3,4-dichloroaniline	2	0.95				Demecolcine	4	7.82
			Arsenates	2	0.68				Coal Ash	4	7.76
									belinostat	4	7.2
									4-aminophenylarsenoxide	4	5.69
									Flavonoids	3	11.29
									2-amino-3,8-dimethylimidazo(4,5-f)quinoxaline	3	8.55
									Air Pollutants	3	8.03
									2-amino-1-methyl-6-phenylimidazo(4,5-b)pyridine	3	6.25
									1-hydroxypyrene	3	6.16
									Ellagic Acid	3	5.23
									Uranium	3	5.2
									nickel chloride	3	5.02
									8-Bromo Cyclic Adenosine Monophosphate	3	4.45
									Arachidonic Acid	3	4.14
									Cycloheximide	3	3.94
									tetrahydropalmatine	3	3.57
									bis(tri-n-butyltin)oxide	3	3.39
									butylidenephthalide	3	3.34
									2-(1H-indazol-4-yl)-6-(4-methanesulfonylpiperazin-1-ylmethyl)-4-morpholin-4-ylthieno(3,2-d)pyrimidine	3	2.55
									Diclofenac	2	26.05
									1-nitropyrene	2	4.86
									p-Chloromercuribenzoic Acid	2	4.77
									bis-N,N-dimethylamino-2-(N-methylpyrrolyl)methyl cyclopentadienyl titanium (IV)	2	3.32
									(4-amino-1,4-dihydro-3-(2-pyridyl)-5-thioxo-1,2,4-triazole)copper(II)	2	2.6
									2-(2-amino-3-methoxyphenyl)-4H-1-benzopyran-4-one	2	2.27
									Carcinogens	2	1.99
									irinotecan	2	1.78
									2-(4-morpholinyl)-8-phenyl-4H-1-benzopyran-4-one	2	1.75
									2-butenal	2	1.4
									bathocuproine sulfonate	2	1.27
									1-Naphthylisothiocyanate	2	1.08
									Arbutin	2	1
									Adenine	2	0.98
									Dichlorvos	2	0.97
									3,4,5,3',4'-pentachlorobiphenyl	2	0.85
									3-(4'-hydroxy-3'-adamantylbiphenyl-4-yl)acrylic acid	2	0.73
